# Supplementary material for: Formyl-Peptide Receptor 2 Signaling Modulates SLC7A11/xCT Expression and Activity in Tumor Cells
Source: Antioxidants (Basel). 2024 Apr 30;13(5):552. doi: 10.3390/antiox13050552 (PMC11118824; doi:10.3390/antiox13050552)
Supplement: Supplementary file 1 [file antioxidants-13-00552-s001.zip]

Archive with 13 entries (12 files):
- Full Blot revised_FC/
- Full Blot revised_FC/S3 Full Blot x-CT2.pdf
- __MACOSX/Full Blot revised_FC/._S3 Full Blot x-CT2.pdf
- Full Blot revised_FC/S6 Full Blot supplementary figure1 x-CT1.pdf
- __MACOSX/Full Blot revised_FC/._S6 Full Blot supplementary figure1 x-CT1.pdf
- Full Blot revised_FC/S2 Full Blot x-CT1.pdf
- __MACOSX/Full Blot revised_FC/._S2 Full Blot x-CT1.pdf
- Full Blot revised_FC/S5 Full Blot x-CT4.pdf
- __MACOSX/Full Blot revised_FC/._S5 Full Blot x-CT4.pdf
- Full Blot revised_FC/S4 Full Blot x-CT3.pdf
- __MACOSX/Full Blot revised_FC/._S4 Full Blot x-CT3.pdf
- Full Blot revised_FC/S1 Supplementary Figure 1 xCT.pdf
- __MACOSX/Full Blot revised_FC/._S1 Supplementary Figure 1 xCT.pdf
